# Supplementary material for: Hepatoprotective effects of oyster-derived bioactive compounds in alcoholic liver disease: a systematic review
Source: Front Gastroenterol (Lausanne). 2026 Mar 17;5:1737942. doi: 10.3389/fgstr.2026.1737942 (PMC13035715; doi:10.3389/fgstr.2026.1737942)
Supplement: Supplementary file 1 [file DataSheet1.zip]

Archive with 10 entries (9 files):
- supplementary/
- supplementary/GOO250623-PROSPERO (2).pdf
- supplementary/Prisma guideline completed.docx
- supplementary/Supplementary Material S1.docx
- supplementary/Supplementary Table S1.docx
- supplementary/Supplementary table S2.docx
- supplementary/Supplementary Table S3.docx
- supplementary/Supplementary Table S4.docx
- supplementary/Supplementary table S5.docx
- supplementary/Supplementary table S6.docx
